# Supplementary material for: Cosmeceutical Potential of Extracts Derived from Fishery Industry Residues: Sardine Wastes and Codfish Frames
Source: Antioxidants (Basel). 2022 Sep 28;11(10):1925. doi: 10.3390/antiox11101925 (PMC9598070; doi:10.3390/antiox11101925)
Supplement: Supplementary file 1 [file antioxidants-11-01925-s001.zip]

Archive with 1 entries (1 files):
- antioxidants-1869621-supplementary.pdf
